# Supplementary material for: PhotoElasticFinger: Robot Tactile Fingertip Based on Photoelastic Effect
Source: Sensors (Basel). 2022 Sep 8;22(18):6807. doi: 10.3390/s22186807 (PMC9503177; doi:10.3390/s22186807)
Supplement: Supplementary file 1 [file sensors-22-06807-s001.zip]

Archive with 2 entries (2 files):
- Figure S1. Franka EE Drawing v1.pdf
- Supplementary Video S1.mp4
